# Supplementary material for: Dual PARP and RAD51 Inhibitory Drug Conjugates Show Synergistic and Selective Effects on Breast Cancer Cells
Source: Biomolecules. 2021 Jul 3;11(7):981. doi: 10.3390/biom11070981 (PMC8301877; doi:10.3390/biom11070981)
Supplement: Supplementary file 1 [file biomolecules-11-00981-s001.zip]

Archive with 1 entries (1 files):
- biomolecules-1247289-supplementary.pdf
